# Supplementary material for: Gene expression profile analysis of the rabbit retinal vein occlusion model
Source: PLoS One. 2020 Jul 31;15(7):e0236928. doi: 10.1371/journal.pone.0236928 (PMC7394371; doi:10.1371/journal.pone.0236928)
Supplement: S1 Table — (XLSX) [file pone.0236928.s001.xlsx]

## Sheet: Sheet1
UP (456 Genes)						DOWN (64 Genes)
Name	Control	RVO	Fold change (log2)	Human homologus genes (333 Genes)		Name	Control	RVO	Fold change (log2)	Human homologus genes (54 Genes)
CRYGS	5.98271	10.4505	4.46775	TRUE		NRN1	9.88763	6.15445	-3.73318	TRUE
MYL1	6.02257	10.3846	4.36206	TRUE		SLC17A6	9.55585	7.33427	-2.22159	TRUE
LOC100341104	2.47569	6.70739	4.2317	FALSE		NEFH	8.4957	6.39472	-2.10098	TRUE
LOC100008687	4.43008	8.44917	4.01909	FALSE		CHRNA6	9.19395	7.26762	-1.92633	TRUE
DCN	6.90458	10.9	3.9954	TRUE		HTR1B	6.42697	4.69032	-1.73666	TRUE
GRO-A	5.29559	9.21499	3.9194	FALSE		OTOR	6.69745	5.05968	-1.63777	TRUE
MMP12	4.18596	8.09783	3.91186	TRUE		KCNA2	7.56545	5.92971	-1.63575	TRUE
GPNMB	5.11733	9.02771	3.91039	TRUE		CALB2	9.9002	8.2813	-1.61891	TRUE
C13H1orf162	5.65575	9.41232	3.75657	FALSE		CHRNB3	7.68625	6.11102	-1.57523	TRUE
LOC100349077	6.69502	10.4228	3.72776	FALSE		LOC103346212	5.27107	3.70125	-1.56983	FALSE
NEB	5.305	9.01743	3.71242	TRUE		SCN1A	9.46971	7.91565	-1.55407	TRUE
HAVCR1	5.4009	9.10129	3.70039	FALSE		CARTPT	9.99184	8.43831	-1.55352	FALSE
HP	6.05149	9.70304	3.65155	FALSE		SGPP2	7.34354	5.82125	-1.52229	TRUE
FN1	6.70936	10.3445	3.6351	TRUE		PCP4L1	8.14323	6.65415	-1.48908	FALSE
MMP1	5.37163	8.93531	3.56368	TRUE		ATP13A4	6.11744	4.72004	-1.3974	FALSE
TNNC2	4.82659	8.32673	3.50015	FALSE		GRIN2A	7.87686	6.49788	-1.37898	TRUE
TNNI1	5.48223	8.98198	3.49976	TRUE		DHRS7C	7.95135	6.5957	-1.35564	TRUE
CXCL13	4.89192	8.30693	3.41501	TRUE		DPP10	7.01267	5.65755	-1.35512	TRUE
LGALS3	5.59205	8.98493	3.39288	TRUE		CPNE4	8.54119	7.22396	-1.31723	TRUE
ACTN2	5.6896	8.98619	3.2966	TRUE		NR4A2	8.28889	6.98095	-1.30795	TRUE
RARRES2	7.17199	10.3837	3.21169	TRUE		INA	11.0169	9.71463	-1.30222	TRUE
MYOT	5.53599	8.73207	3.19608	TRUE		VSNL1	10.9461	9.6557	-1.29038	TRUE
LOC100343299	7.05668	10.1551	3.09842	FALSE		NR4A1	8.55477	7.26747	-1.28731	TRUE
PRRG4	6.53301	9.62442	3.09141	TRUE		RERG	6.08086	4.80217	-1.27869	TRUE
LMOD2	5.43418	8.51838	3.0842	TRUE		PTCHD4	7.88602	6.63212	-1.25389	TRUE
MYBPC1	5.37461	8.45776	3.08315	TRUE		NEFL	10.3135	9.06068	-1.25282	TRUE
IL10RB	4.59005	7.66134	3.07129	TRUE		ELAVL2	7.7632	6.5206	-1.2426	TRUE
ACTA2	5.78205	8.84082	3.05877	TRUE		TMEM163	7.38598	6.14849	-1.23749	TRUE
MYOZ2	4.88857	7.91537	3.0268	TRUE		KBTBD3	9.80232	8.56771	-1.23461	TRUE
TGFBI	5.53125	8.54431	3.01306	TRUE		ADAM23	7.86299	6.6286	-1.23439	TRUE
PLAC8	5.48843	8.49809	3.00965	TRUE		NDST4	7.34981	6.12154	-1.22826	TRUE
CASQ2	4.94564	7.94585	3.00022	TRUE		LMO3	8.4821	7.25658	-1.22551	TRUE
DEFB1	4.93817	7.9253	2.98714	FALSE		RIMKLA	7.47618	6.27414	-1.20204	TRUE
CD48	5.49261	8.47693	2.98432	FALSE		WDR31	9.19597	7.99915	-1.19681	TRUE
ASPN	3.78473	6.7361	2.95137	TRUE		CNTNAP1	7.16523	5.97203	-1.1932	TRUE
ACTC1	6.36257	9.30824	2.94567	TRUE		OPN4	6.30882	5.11767	-1.19115	TRUE
LOC100343557	8.89974	11.8179	2.91821	FALSE		MEIG1	5.46651	4.2799	-1.1866	TRUE
TRDN	4.27904	7.16241	2.88337	TRUE		C7H2orf80	5.09552	3.92271	-1.17281	FALSE
IL18	4.15692	7.02575	2.86882	FALSE		FABP12	8.20522	7.04275	-1.16247	TRUE
CD53	5.29052	8.15617	2.86565	TRUE		MSTN	7.5471	6.39625	-1.15085	TRUE
BIRC3	3.71298	6.56305	2.85007	TRUE		LOC103347862	6.8636	5.71691	-1.1467	FALSE
CD14	6.77624	9.61215	2.83592	TRUE		KCNC2	8.4743	7.33126	-1.14304	TRUE
FGL1	3.30344	6.138	2.83456	TRUE		HSPA12A	7.37063	6.26062	-1.11001	TRUE
CP	8.98601	11.8046	2.81861	TRUE		TNR	8.73007	7.63477	-1.0953	TRUE
IL13RA1	5.57622	8.3913	2.81508	TRUE		RASGRP1	8.42208	7.33671	-1.08537	TRUE
RLA-DR-ALPHA	6.65911	9.46493	2.80583	FALSE		ITIH2	7.0847	6.00772	-1.07698	TRUE
TNNC1	6.56497	9.3667	2.80173	TRUE		GNG4	8.40626	7.33051	-1.07575	FALSE
CTSS	6.54323	9.34286	2.79962	TRUE		LOC100358719	5.61352	4.55644	-1.05708	FALSE
TFEC	4.15579	6.93778	2.78199	TRUE		FGF12	9.18927	8.13305	-1.05622	TRUE
DES	5.169	7.94739	2.77839	TRUE		OPCML	7.6446	6.59381	-1.05078	TRUE
ANKRD1	4.94811	7.71564	2.76753	TRUE		LOC100337961	5.40141	4.35553	-1.04589	FALSE
CLEC5A	4.39158	7.14694	2.75536	TRUE		SLCO1A2	6.2492	5.20572	-1.04349	TRUE
IFI44L	5.14139	7.89023	2.74884	TRUE		OPALIN	7.49378	6.45168	-1.04211	TRUE
C1S	4.63544	7.36577	2.73033	TRUE		ELOVL3	6.37142	5.33009	-1.04133	TRUE
CDK1	3.52438	6.23527	2.71088	TRUE		RIC8B	10.7027	9.6646	-1.0381	TRUE
MYOZ1	4.04434	6.75383	2.70948	TRUE		KCNH7	8.219	7.18602	-1.03298	TRUE
MGP	6.23263	8.93154	2.69891	TRUE		UNC13C	8.84165	7.81235	-1.0293	TRUE
TIMP1	8.86983	11.5487	2.67889	TRUE		LGI1	5.91346	4.89131	-1.02215	TRUE
TTN	6.39598	9.06649	2.67051	FALSE		DHCR24	8.89234	7.87385	-1.01848	TRUE
MYH3	6.04283	8.71103	2.6682	FALSE		LOC100337707	7.89762	6.88139	-1.01623	FALSE
MYL2	5.79881	8.44034	2.64153	TRUE		SERINC4	10.1148	9.1001	-1.0147	TRUE
MKI67	4.34048	6.96492	2.62443	FALSE		RPH3A	8.66941	7.65668	-1.01273	TRUE
ANXA1	5.67725	8.29658	2.61933	TRUE		TTC39C	10.0633	9.05323	-1.01005	TRUE
ARHGDIB	5.84051	8.42027	2.57976	TRUE		POU4F1	6.38322	5.37976	-1.00346	TRUE
MNDA	6.75891	9.32849	2.56958	FALSE
AOAH	5.43706	8.00573	2.56867	TRUE
ANXA2	7.02013	9.5674	2.54728	FALSE
PPP1R3A	4.15938	6.69526	2.53589	TRUE
CLIC1	7.05707	9.59204	2.53496	FALSE
LUM	8.84529	11.3374	2.49215	TRUE
SMPX	3.02682	5.51811	2.49128	TRUE
LAPTM5	6.99986	9.47413	2.47428	FALSE
NRAP	5.25636	7.66368	2.40732	TRUE
LOC100341160	5.99293	8.40011	2.40718	FALSE
CLEC7A	4.99671	7.38603	2.38932	TRUE
ACTA1	6.28603	8.66093	2.3749	TRUE
S100A11	5.84321	8.21407	2.37087	FALSE
KLHL31	3.59508	5.96484	2.36976	TRUE
TOP2A	3.73797	6.09591	2.35794	TRUE
RNASE6	5.34832	7.70081	2.35249	TRUE
SLAMF6	3.63539	5.98386	2.34847	FALSE
GLIPR1	5.03458	7.38177	2.34719	TRUE
CLEC4A	3.22026	5.55521	2.33495	TRUE
NOV	5.43743	7.76912	2.33169	FALSE
CMTM3	6.16509	8.46386	2.29877	TRUE
MPEG1	5.14043	7.42575	2.28532	TRUE
DDX58	5.87259	8.14719	2.2746	TRUE
CD68	6.39298	8.66403	2.27104	TRUE
CD36	5.38433	7.64346	2.25913	TRUE
TBX15	4.1288	6.37878	2.24999	TRUE
HCLS1	6.03947	8.28484	2.24537	TRUE
MRAS	7.26375	9.50731	2.24356	TRUE
TTK	3.22034	5.45637	2.23603	TRUE
CCL2	4.35161	6.57756	2.22596	TRUE
RGS1	4.38643	6.60352	2.2171	TRUE
KERA	4.2506	6.45719	2.2066	TRUE
RLA-DMB	5.70809	7.91155	2.20346	FALSE
CD44	6.48281	8.6738	2.19099	TRUE
AIF1	5.63922	7.8253	2.18608	TRUE
EHD4	5.47501	7.65311	2.1781	TRUE
AMPD1	4.25077	6.42681	2.17605	TRUE
STK17B	4.66709	6.83729	2.17021	TRUE
IFI44	4.3005	6.46405	2.16355	TRUE
CHI3L1	7.53239	9.68776	2.15537	TRUE
EDNRB	9.0097	11.163	2.15328	TRUE
LOC100343144	5.71714	7.86467	2.14752	FALSE
RGS10	5.39135	7.53465	2.14329	TRUE
CASQ1	4.79647	6.9182	2.12174	TRUE
EVI2B	5.21706	7.33072	2.11366	TRUE
LRRC39	4.18038	6.28592	2.10554	TRUE
S100A8	3.35061	5.43727	2.08666	TRUE
FAM111A	5.12752	7.21323	2.08571	TRUE
EMP1	4.505	6.58954	2.08454	TRUE
MYOF	5.13804	7.22159	2.08355	TRUE
PDLIM3	6.90659	8.97328	2.06669	TRUE
GMFG	5.36988	7.42795	2.05807	FALSE
MSR1	5.21681	7.26734	2.05053	TRUE
COL14A1	3.92027	5.9485	2.02823	TRUE
CPVL	4.86436	6.8845	2.02014	TRUE
ATP2A1	5.87565	7.89097	2.01532	TRUE
FAP	3.36434	5.37178	2.00744	TRUE
ATP6V0D2	4.59013	6.59129	2.00116	TRUE
CTSH	6.00673	8.00296	1.99623	FALSE
MYH7	4.89015	6.87754	1.98739	TRUE
LOC100359306	5.37416	7.34918	1.97502	FALSE
DPT	4.08298	6.05061	1.96763	TRUE
SLC7A7	5.13115	7.09203	1.96088	TRUE
ASPM	4.21965	6.161	1.94135	FALSE
PTPRC	4.60435	6.52711	1.92276	TRUE
XIRP2	4.88829	6.80996	1.92167	TRUE
B2M	8.45235	10.3715	1.91918	TRUE
GPR34	6.17486	8.09232	1.91745	TRUE
ECT2	3.47127	5.38231	1.91103	TRUE
MYL3	5.28472	7.19135	1.90663	TRUE
PLA2G7	6.86665	8.76986	1.90321	TRUE
B3GNT5	4.09396	5.98986	1.8959	TRUE
GPR56	6.55289	8.44024	1.88736	FALSE
DENND2C	3.22097	5.1016	1.88063	TRUE
LCP1	7.34035	9.21631	1.87596	TRUE
NCKAP1L	6.01476	7.88573	1.87097	TRUE
OSMR	6.41101	8.27969	1.86868	TRUE
SPR-I	5.50198	7.35313	1.85116	FALSE
LPL	5.64393	7.49087	1.84694	TRUE
EFEMP1	6.3033	8.14828	1.84498	TRUE
RAC2	4.97328	6.81742	1.84414	TRUE
DAB2	5.44584	7.26687	1.82103	TRUE
CD180	4.985	6.80348	1.81847	TRUE
TYROBP	6.86557	8.6788	1.81323	TRUE
CTHRC1	5.24265	7.05053	1.80788	FALSE
SAA3	6.0049	7.81153	1.80663	FALSE
CD1C	5.54975	7.34207	1.79232	FALSE
LGALS9	6.38877	8.17891	1.79015	FALSE
TFPI	5.71055	7.50003	1.78948	TRUE
ATAD2	4.99336	6.7756	1.78223	FALSE
ABCC9	4.72691	6.50505	1.77815	TRUE
CLIC2	3.69658	5.47344	1.77686	TRUE
TLR10	5.04815	6.82189	1.77375	TRUE
GAB3	4.33496	6.10418	1.76922	TRUE
LY86	4.8475	6.61337	1.76587	TRUE
CCNB2	4.78653	6.54787	1.76134	TRUE
IGFBP2	7.00561	8.76473	1.75913	FALSE
PRSS23	8.00234	9.75867	1.75634	TRUE
CENPF	4.29693	6.04734	1.75041	FALSE
DOCK2	5.32725	7.03476	1.70751	FALSE
LOC100345689	3.31337	5.02048	1.70711	FALSE
ADORA3	6.42202	8.12534	1.70332	TRUE
LOC100343555	5.48849	7.16956	1.68107	FALSE
ASB5	4.30616	5.9868	1.68063	TRUE
DIXDC1	8.00566	9.6842	1.67854	TRUE
SBSPON	7.75356	9.42516	1.6716	TRUE
GLDC	7.43876	9.10758	1.66882	TRUE
S100A6	4.43799	6.10506	1.66707	FALSE
GGH	5.71473	7.37507	1.66034	TRUE
LOC100343709	6.82835	8.47964	1.65129	FALSE
TMEM182	5.21053	6.85884	1.6483	TRUE
PLTP	6.67009	8.31783	1.64774	TRUE
ORYCUNV1R1556	5.21079	6.85302	1.64223	FALSE
MGST1	4.40467	6.04427	1.6396	TRUE
MMP19	5.50311	7.13879	1.63568	FALSE
PKHD1L1	3.97514	5.60975	1.63461	TRUE
CTSE	5.0139	6.64524	1.63135	TRUE
BCL2A1	4.68898	6.31915	1.63018	FALSE
MSN	7.61018	9.23229	1.62211	FALSE
AHNAK	7.09066	8.70966	1.61901	FALSE
MURC	5.2607	6.87294	1.61224	FALSE
ANXA5	8.91329	10.5171	1.60385	TRUE
PXDNL	6.22889	7.83268	1.60378	TRUE
CD63	8.69918	10.3019	1.60274	FALSE
SUCNR1	4.53534	6.13565	1.60031	TRUE
ANXA3	6.4049	8.00376	1.59887	TRUE
LCP2	5.6278	7.22658	1.59878	TRUE
UBE2L6	6.27074	7.86818	1.59744	TRUE
KIF11	3.70592	5.29765	1.59173	TRUE
CTSD	7.14937	8.74096	1.59159	FALSE
44084	8.02175	9.61307	1.59132	FALSE
LYN	5.09603	6.68642	1.5904	TRUE
DPP4	4.24536	5.83458	1.58923	FALSE
CYBB	5.28514	6.86641	1.58127	TRUE
NUSAP1	5.10333	6.68329	1.57996	FALSE
HGF	6.13922	7.71754	1.57831	TRUE
TM4SF1	6.12296	7.69927	1.5763	TRUE
PRTG	4.50456	6.07658	1.57202	FALSE
NCAPH	5.4173	6.98309	1.56579	TRUE
EMP3	8.05244	9.61796	1.56552	TRUE
POPDC3	4.70982	6.27501	1.56519	TRUE
VSIG4	6.09575	7.6578	1.56206	TRUE
CYTIP	3.87193	5.41655	1.54462	TRUE
LOC100354254	4.92426	6.46389	1.53962	FALSE
SRL	5.18789	6.72245	1.53456	TRUE
TPM3	8.01836	9.54999	1.53163	FALSE
ASB12	3.60676	5.13572	1.52896	TRUE
ABRACL	4.05475	5.5818	1.52705	TRUE
KNTC1	4.4944	6.021	1.5266	TRUE
MYOM1	5.48441	7.00865	1.52424	TRUE
RNASE4	7.95382	9.46716	1.51334	FALSE
FABP4	4.71395	6.22132	1.50737	FALSE
GSN	7.31253	8.8195	1.50698	TRUE
ANXA4	5.44341	6.94771	1.5043	TRUE
DNA2	5.39558	6.89716	1.50159	TRUE
UCP2	6.42098	7.92246	1.50148	TRUE
MYH15	4.50612	6.00428	1.49817	FALSE
ARHGAP29	7.26442	8.76206	1.49764	TRUE
LOC100353245	6.28126	7.77661	1.49535	FALSE
LGALS1	8.78505	10.2738	1.4888	TRUE
LOX	7.03817	8.52451	1.48633	TRUE
GADD45A	8.42386	9.91002	1.48616	TRUE
SLCO2B1	5.61506	7.09961	1.48455	TRUE
CXCL10	4.65925	6.13326	1.47402	TRUE
FOLR2	5.98094	7.45202	1.47109	FALSE
RAB32	6.37082	7.84009	1.46927	FALSE
STAT3	8.95187	10.4205	1.46866	TRUE
TGIF1	5.35933	6.82658	1.46724	TRUE
CD84	4.68825	6.15292	1.46467	TRUE
LOC100356976	6.1225	7.58624	1.46374	FALSE
HEBP1	6.34541	7.80773	1.46232	TRUE
OPRK1	5.51257	6.96566	1.45309	TRUE
ZNF214	5.36678	6.81633	1.44955	TRUE
SNAI2	6.22506	7.67179	1.44673	FALSE
POSTN	5.34958	6.79615	1.44657	TRUE
KIF23	4.65868	6.10159	1.44291	TRUE
CNN3	8.08492	9.51961	1.43469	FALSE
C5	3.68286	5.11508	1.43222	TRUE
PRCP	7.04341	8.47539	1.43198	TRUE
SLC29A3	6.78473	8.21668	1.43195	TRUE
KIF2C	3.78062	5.20537	1.42476	TRUE
PLIN2	7.47153	8.89105	1.41952	TRUE
TLR4	4.82497	6.24046	1.41549	TRUE
ALOX5AP	7.00246	8.41779	1.41533	TRUE
HTR2B	5.69946	7.11312	1.41365	TRUE
LOC100341432	6.86924	8.2824	1.41316	FALSE
ST8SIA4	4.9809	6.39005	1.40915	TRUE
FHL1	8.43134	9.83104	1.3997	TRUE
ENO3	5.52749	6.92696	1.39947	TRUE
ADM	6.45347	7.85163	1.39817	TRUE
CCNB1	4.30736	5.70129	1.39393	FALSE
ACADL	5.72099	7.10853	1.38754	FALSE
GLB1	7.36893	8.75496	1.38603	TRUE
MYO1F	5.53471	6.91503	1.38032	TRUE
GAL3ST4	6.08318	7.46285	1.37967	TRUE
FLNA	6.97177	8.35028	1.37851	FALSE
CD37	6.27195	7.64585	1.37389	FALSE
CAPG	6.06129	7.43326	1.37197	TRUE
TMSB10	10.4148	11.7867	1.37187	TRUE
ELK3	6.13497	7.50205	1.36708	TRUE
COL12A1	5.19387	6.55996	1.36608	TRUE
IL33	3.67819	5.04345	1.36526	FALSE
SLC15A3	5.4493	6.81044	1.36113	TRUE
MAP2K3	6.14621	7.50037	1.35416	TRUE
ITGB2	5.64709	6.99912	1.35204	TRUE
CTSB	9.74425	11.0922	1.34795	TRUE
PDLIM1	5.00611	6.35304	1.34693	TRUE
IFIT5	4.43998	5.78542	1.34544	FALSE
BGN	5.81219	7.15676	1.34457	TRUE
TAX1BP3	8.05411	9.39725	1.34314	TRUE
IER3	7.4662	8.80835	1.34215	TRUE
CKM	6.70902	8.04376	1.33474	TRUE
IQGAP1	8.14188	9.47636	1.33448	TRUE
TLR3	6.58211	7.9121	1.32999	TRUE
CHRDL1	8.26304	9.59295	1.32991	TRUE
ITGAM	5.51653	6.84268	1.32615	TRUE
CCDC160	3.99905	5.3252	1.32615	TRUE
ARHGEF6	5.61285	6.93868	1.32583	TRUE
PARP3	6.22863	7.55427	1.32564	TRUE
PTPN6	5.41687	6.74164	1.32476	TRUE
PARP14	5.136	6.45824	1.32225	TRUE
S100A10	8.68809	10.0091	1.32102	FALSE
IFIT2	5.94606	7.26706	1.321	TRUE
SH3BP2	6.55984	7.88067	1.32083	TRUE
C1QC	7.66945	8.98826	1.31881	TRUE
BTC	6.222	7.53607	1.31406	TRUE
CCDC109B	6.96924	8.28327	1.31403	FALSE
PBLD	5.98208	7.29394	1.31186	TRUE
SLN	5.31297	6.62266	1.30968	FALSE
LYZ	6.57889	7.88491	1.30602	TRUE
STAT1	8.64489	9.9483	1.30341	TRUE
ENTPD1	5.26914	6.56214	1.293	TRUE
SFT2D2	6.69885	7.98725	1.2884	TRUE
SLC37A2	6.54931	7.83747	1.28816	FALSE
CKMT2	4.72061	6.00845	1.28784	TRUE
MCM6	5.6522	6.93965	1.28745	FALSE
DRAM1	5.70332	6.98799	1.28467	FALSE
DOCK8	5.5421	6.82593	1.28383	TRUE
PKIB	6.81575	8.09743	1.28167	TRUE
ARHGAP11A	3.7467	5.01847	1.27177	TRUE
CYR61	5.81835	7.08781	1.26946	FALSE
TNFAIP6	4.15188	5.41874	1.26686	TRUE
HEPH	5.6964	6.96225	1.26585	TRUE
LOC100351163	6.616	7.87968	1.26368	FALSE
ICAM2	5.80649	7.06535	1.25886	TRUE
HNMT	6.22181	7.47841	1.2566	TRUE
LOC100345657	4.08808	5.34375	1.25567	FALSE
SLC12A4	6.0467	7.3006	1.2539	TRUE
CD9	7.28328	8.53419	1.25091	FALSE
HSPB1	5.89454	7.14483	1.2503	TRUE
THBS1	6.9661	8.21356	1.24746	TRUE
EMP2	8.07534	9.32125	1.24591	FALSE
F3	6.2478	7.4914	1.2436	TRUE
CTGF	6.6897	7.93139	1.24169	FALSE
MTMR8	6.39902	7.63848	1.23946	TRUE
LOC100355380	4.46971	5.70737	1.23767	FALSE
C5AR1	5.83424	7.07132	1.23708	TRUE
PALMD	5.63651	6.87012	1.23361	TRUE
LOC100350791	4.10056	5.3326	1.23204	FALSE
NEDD4	5.1416	6.37331	1.2317	TRUE
ATF3	7.84747	9.07749	1.23002	TRUE
CAPN2	7.70775	8.93658	1.22882	TRUE
IRF9	7.65692	8.88214	1.22522	FALSE
TNFSF10	5.55545	6.77873	1.22328	FALSE
ABCA1	5.91332	7.13526	1.22195	TRUE
ARG2	5.9896	7.2031	1.2135	TRUE
ENPEP	4.21623	5.42817	1.21194	TRUE
CYTH4	5.6205	6.83155	1.21105	TRUE
TRIM5	4.52683	5.73258	1.20575	TRUE
CALCRL	5.24999	6.45463	1.20464	TRUE
KDELR3	6.40387	7.60589	1.20203	TRUE
PAQR3	9.20203	10.403	1.20096	TRUE
RA_M006_JSM7BED4F	6.93251	8.13281	1.20031	FALSE
GFAP	6.87011	8.06775	1.19764	TRUE
LOC100349005	4.58567	5.78168	1.19601	FALSE
RCN1	8.95789	10.1535	1.19559	FALSE
ADAMTS3	8.16277	9.35624	1.19347	TRUE
DNAH11	4.98899	6.18069	1.1917	FALSE
LOC100338913	6.59483	7.78641	1.19158	FALSE
GIMAP8	4.4155	5.60261	1.18711	TRUE
MEDAG	3.92652	5.11223	1.18571	TRUE
SLC43A3	6.5491	7.7336	1.1845	TRUE
DNASE1L1	6.35251	7.5359	1.18339	TRUE
ADAMTS12	5.88844	7.07172	1.18329	TRUE
TLR1	5.86531	7.04522	1.17991	TRUE
COL11A1	7.01413	8.1901	1.17597	TRUE
LOC100009332	5.95719	7.13216	1.17498	FALSE
HRASLS	4.52807	5.69989	1.17182	FALSE
COL1A1	6.54618	7.71744	1.17126	TRUE
LXN	5.83654	7.00706	1.17052	TRUE
MVP	6.26477	7.42914	1.16436	TRUE
REST	7.92357	9.0857	1.16214	TRUE
UBE2C	5.40372	6.56463	1.16091	TRUE
SVEP1	5.15511	6.31468	1.15957	TRUE
RLA-DMA	5.38284	6.54149	1.15865	FALSE
CA5B	5.73154	6.88776	1.15622	FALSE
CSRP3	4.93765	6.09148	1.15383	TRUE
LOC100358696	4.86626	6.01913	1.15287	FALSE
NPVF	7.82871	8.97941	1.15069	TRUE
SHCBP1	4.61232	5.76168	1.14936	TRUE
NRP1	5.63523	6.77979	1.14456	TRUE
C1QA	6.43664	7.57598	1.13934	TRUE
CD80	5.20062	6.33897	1.13835	TRUE
SCARA3	6.98965	8.12744	1.13779	TRUE
ADAMTS1	9.76809	10.9038	1.13574	TRUE
ATP8B1	4.21788	5.34996	1.13208	TRUE
NDP	7.79223	8.92343	1.1312	TRUE
COL3A1	5.45032	6.57904	1.12872	TRUE
FABP7	7.50652	8.63225	1.12572	TRUE
IGSF6	5.80166	6.92631	1.12465	TRUE
PLAU	5.58474	6.70753	1.1228	TRUE
MOB3C	4.62331	5.74588	1.12257	TRUE
SERPINE1	5.26244	6.38441	1.12198	TRUE
CXCR1	5.33522	6.45467	1.11945	TRUE
FXYD5	5.62439	6.74383	1.11944	FALSE
TSPAN6	6.88278	7.99957	1.1168	TRUE
LOC100337909	6.7128	7.82757	1.11477	FALSE
SYK	4.20147	5.3153	1.11383	TRUE
GPX1	7.17698	8.28944	1.11246	FALSE
PALLD	6.61499	7.72237	1.10739	TRUE
TNFRSF1A	7.1125	8.21692	1.10442	TRUE
LOXL2	4.63995	5.74294	1.103	TRUE
FAS	6.70045	7.80173	1.10128	FALSE
PRKCD	5.44132	6.54078	1.09945	TRUE
P2RY12	7.14342	8.24102	1.0976	FALSE
DOCK11	6.36055	7.4563	1.09575	TRUE
EYS	6.90975	8.00526	1.09551	FALSE
ATP6V0E1	9.16864	10.2628	1.09416	TRUE
ACTG2	5.31467	6.40851	1.09384	TRUE
VASH2	6.62296	7.71466	1.0917	TRUE
TXLNB	4.88014	5.97176	1.09162	TRUE
GPR65	4.15823	5.24891	1.09069	TRUE
SPP1	11.5873	12.6777	1.09049	TRUE
LOC100346676	5.0508	6.13811	1.08731	FALSE
RAB13	6.30856	7.39484	1.08629	FALSE
TNFRSF21	8.51796	9.60403	1.08607	TRUE
LOC100328967	7.35234	8.43315	1.08081	FALSE
SCPEP1	7.01726	8.09658	1.07932	TRUE
PRR13	8.67458	9.75156	1.07698	FALSE
SHISA5	7.79015	8.86328	1.07312	TRUE
PYGM	6.05086	7.12345	1.07259	TRUE
IL1R1	5.10798	6.17833	1.07034	TRUE
ITGB6	4.15302	5.22329	1.07027	TRUE
PDGFC	4.5937	5.66273	1.06902	TRUE
LOC100349085	6.10004	7.16834	1.0683	FALSE
SOWAHC	6.0022	7.06963	1.06743	TRUE
C3	5.50901	6.5764	1.06739	FALSE
ANKRD23	7.44348	8.51027	1.06679	TRUE
LOC100351488	5.66124	6.72587	1.06463	FALSE
ANO6	5.89236	6.95553	1.06317	TRUE
MYO1E	6.1283	7.18683	1.05853	TRUE
IL1RN	5.21375	6.27201	1.05826	TRUE
CSF1	6.79452	7.85061	1.0561	TRUE
LMOD3	4.60872	5.6604	1.05168	TRUE
TRIM38	4.37064	5.4191	1.04846	TRUE
MCOLN2	4.81401	5.8615	1.04749	TRUE
LOC100353567	8.32629	9.37361	1.04732	FALSE
ABCB4	3.99704	5.04052	1.04349	FALSE
CMTM7	4.9935	6.03588	1.04238	TRUE
CH25H	5.93681	6.97878	1.04197	TRUE
ANO2	9.40994	10.4492	1.03926	FALSE
CD59	8.58818	9.62403	1.03584	FALSE
ARPC1B	7.01644	8.05062	1.03418	TRUE
CKS2	6.66156	7.69475	1.03319	FALSE
ADAP2	5.40898	6.4415	1.03252	TRUE
TGFBR2	7.16297	8.19547	1.0325	TRUE
LOC100346492	4.1435	5.176	1.0325	FALSE
CHL1	9.50636	10.5388	1.03241	TRUE
PECAM1	5.09685	6.12887	1.03203	TRUE
LPXN	6.009	7.041	1.03199	TRUE
FYB	4.00665	5.03717	1.03051	FALSE
LGALS3BP	6.93675	7.96483	1.02808	TRUE
PARP9	5.03853	6.06487	1.02634	TRUE
CTSK	8.41592	9.44221	1.02629	TRUE
LOC100357121	4.5577	5.58318	1.02548	FALSE
KLF6	7.78471	8.80762	1.02292	TRUE
CCR1	4.80208	5.82323	1.02115	TRUE
ANGPTL2	6.20269	7.22374	1.02105	TRUE
KIF18A	5.47528	6.49331	1.01803	TRUE
IRF5	5.1464	6.16155	1.01515	TRUE
CA13	5.83407	6.84876	1.01469	TRUE
SLC35G1	5.93042	6.94169	1.01127	TRUE
LOC100342826	4.80452	5.81579	1.01127	FALSE
CDK15	5.67056	6.67913	1.00856	TRUE
DLGAP5	4.06432	5.07189	1.00756	TRUE
COL1A2	6.34113	7.3471	1.00597	TRUE
LYVE1	5.03458	6.0395	1.00491	TRUE
OSTN	4.02917	5.03297	1.00381	TRUE
PLOD2	7.13751	8.13945	1.00194	TRUE
RIPK2	5.4256	6.42679	1.00119	TRUE
SNX10	6.15879	7.15994	1.00115	TRUE
ABCA6	4.88658	5.8877	1.00112	TRUE
