# Supplementary material for: Gene expression profile analysis of the rabbit retinal vein occlusion model
Source: PLoS One. 2020 Jul 31;15(7):e0236928. doi: 10.1371/journal.pone.0236928 (PMC7394371; doi:10.1371/journal.pone.0236928)
Supplement: S2 Table — (XLSX) [file pone.0236928.s002.xlsx]

## Sheet: Sheet1
HALLMARK_ANGIOGENESIS				HALLMARK_HYPOXIA				HALLMARK_INFLAMMATORY_RESPONCE
NAME	RANK	log2 fold change		NAME	RANK	log2 fold change		NAME	RANK	log2 fold change
TIMP1	43	2.67889		DCN	2	3.9954		CD14	28	2.83592
LUM	49	2.49215		TGFBI	20	3.01306		CLEC5A	37	2.75536
LPL	109	1.84694		PLAC8	21	3.00965		TIMP1	43	2.67889
POSTN	171	1.44657		CP	30	2.81861		CCL2	68	2.22596
NRP1	263	1.14456		LOX	161	1.48633		RGS1	69	2.21709
COL3A1	270	1.12872		PLIN2	177	1.41952		MSR1	88	2.05053
SPP1	289	1.09049		ENO3	183	1.39947		OSMR	108	1.86868
TNFRSF21	290	1.08607		ADM	184	1.39817		LCP2	138	1.59878
FSTL1	405	0.88817		BGN	197	1.34457		LYN	141	1.5904
COL5A2	752	0.54628		IER3	199	1.34215		CYBB	142	1.58127
KCNJ8	866	0.487898		F3	230	1.2436		EMP3	146	1.56552
FGFR1	1481	0.278135		ATF3	235	1.23002		CXCL10	164	1.47402
VCAN	1574	0.259526		KDELR3	243	1.20203		OPRK1	169	1.45309
ITGAV	2293	0.151429		LXN	255	1.17052		ADM	184	1.39817
APP	2611	0.116989		SERPINE1	275	1.12198		TLR3	202	1.32999
JAG1	2679	0.109844		PYGM	293	1.07259		TNFAIP6	223	1.26686
VTN	3120	0.0690799		KLF6	317	1.02292		F3	230	1.2436
PTK2	3297	0.0556593		FOSL2	339	0.98758		C5AR1	232	1.23708
VEGFA	3635	0.0297461		SDC4	342	0.984481		ABCA1	237	1.22195
SLCO2A1	3768	0.0218711		TPST2	375	0.922606		CALCRL	242	1.20464
STC1	4128	0		TES	378	0.920403		TLR1	252	1.17991
PGLYRP1	8448	-0.375573		KLF7	443	0.838547		NDP	269	1.1312
				JUN	491	0.777736		SERPINE1	275	1.12198
				CASP6	544	0.733698		IL1R1	294	1.07034
				FOS	545	0.733436		CSF1	302	1.0561
				TMEM45A	550	0.728548		KLF6	317	1.02292
				PAM	558	0.71761		RIPK2	330	1.00119
				CXCR4	615	0.648823		PTAFR	340	0.986551
				HMOX1	632	0.631918		HAS2	352	0.952571
				NDRG1	725	0.56611		FZD5	370	0.926281
				EFNA1	780	0.529876		C3AR1	416	0.865044
				P4HA1	808	0.518518		NMI	426	0.857244
				PGM2	810	0.518202		ITGA5	440	0.840837
				MYH9	816	0.514777		IFNGR2	453	0.823382
				PGM1	869	0.485415		MYC	487	0.781435
				CHST2	902	0.467825		DCBLD2	488	0.780878
				DDIT4	906	0.465206		AQP9	489	0.778685
				TGFB3	947	0.445486		LIF	509	0.756671
				PGAM2	1020	0.412498		IFNAR1	511	0.755374
				CA12	1054	0.4047		IL10RA	517	0.751846
				PHKG1	1058	0.401162		EIF2AK2	519	0.751177
				EXT1	1059	0.400297		CXCL8	555	0.720747
				ZFP36	1061	0.399813		GPR183	594	0.672146
				CHST3	1178	0.356677		EDN1	596	0.66853
				HDLBP	1206	0.348328		AXL	613	0.65111
				ACKR3	1254	0.333148		HBEGF	638	0.62441
				NAGK	1297	0.321411		CMKLR1	655	0.613445
				ERRFI1	1303	0.320223		RHOG	690	0.592851
				PGF	1323	0.315385		RNF144B	723	0.567438
				TGM2	1355	0.306685		INHBA	739	0.55329
				DTNA	1399	0.295054		SLC7A2	809	0.518424
				CAV1	1695	0.235309		CHST2	902	0.467825
				PLAUR	1729	0.227973		ICAM1	908	0.462999
				GPC3	1904	0.203313		GNAI3	997	0.423053
				XPNPEP1	1947	0.197561		SGMS2	1049	0.406205
				WSB1	2052	0.181842		P2RX4	1190	0.352676
				GYS1	2141	0.169535		SLC31A1	1274	0.327478
				ATP7A	2213	0.160959		STAB1	1335	0.31116
				BTG1	2318	0.147784		ITGB8	1417	0.291437
				NDST1	2346	0.145155		PIK3R5	1434	0.286217
				CCNG2	2435	0.135165		IRF7	1465	0.28069
				HSPA5	2790	0.0984478		SLC31A2	1563	0.261692
				BNIP3L	2962	0.0829287		PLAUR	1729	0.227973
				AKAP12	3018	0.0778499		SEMA4D	1873	0.208679
				RBPJ	3022	0.0777702		NFKB1	1880	0.206972
				ANGPTL4	3059	0.0732808		GPC3	1904	0.203313
				GBE1	3146	0.0664263		SPHK1	1980	0.192749
				GRHPR	3224	0.0602322		FPR1	1993	0.191151
				EGFR	3303	0.0550127		ABI1	2184	0.163423
				DDIT3	3316	0.0537114		NFKBIA	2334	0.146313
				DUSP1	3526	0.0384331		HPN	2378	0.14098
				VEGFA	3635	0.0297461		IRAK2	2403	0.138488
				NEDD4L	3648	0.0292878		TNFRSF1B	2443	0.134283
				GALK1	3934	0.00894547		MET	2779	0.0992351
				NFIL3	3961	0.00710773		HIF1A	3257	0.0584631
				STC1	4128	0		ATP2C1	3309	0.0544348
				PDK1	4161	-0.00249863		PVR	3340	0.0522051
				RRAGD	4227	-0.00758553		PSEN1	3403	0.047802
				KLHL24	4311	-0.0131426		RAF1	3440	0.0453577
				PFKFB3	4743	-0.0440245		LCK	3585	0.0335464
				SLC2A1	5089	-0.0648842		SLC11A2	3671	0.0270452
				HS3ST1	5239	-0.0749798		TAPBP	3772	0.0213709
				NR3C1	5267	-0.076766		TLR2	3967	0.00661898
				AMPD3	5513	-0.0901928		ATP2B1	4002	0.00342369
				KDM3A	5530	-0.0910091		CCR7	4055	0
				PIM1	5814	-0.109562		LPAR1	4379	-0.0175457
				PKLR	5856	-0.112757		PTGIR	4453	-0.023447
				FOXO3	5920	-0.117764		SLC7A1	4543	-0.0289197
				GPC4	6009	-0.123656		CCL22	4684	-0.0392313
				P4HA2	6055	-0.126842		ACVR1B	4714	-0.0416741
				ALDOC	6243	-0.140403		SLC4A4	4835	-0.0496197
				PDGFB	6245	-0.140625		IL1B	5321	-0.0799627
				SULT2B1	6294	-0.143645		PTGER4	5545	-0.0921035
				PNRC1	6500	-0.158715		CSF3R	5635	-0.0980887
				PPFIA4	6510	-0.159404		ACVR2A	6260	-0.141663
				BCAN	7288	-0.221133		LDLR	6342	-0.148122
				CDKN1B	7305	-0.223049		P2RX7	6431	-0.153962
				ENO1	7377	-0.230021		KIF1B	6763	-0.179887
				DPYSL4	7459	-0.237294		VIP	6935	-0.192079
				MAP3K1	7465	-0.237928		SCARF1	6995	-0.196879
				HOXB9	7472	-0.238671		TNFRSF9	7032	-0.199131
				SDC3	7500	-0.241484		GABBR1	7164	-0.209285
				ZNF292	7582	-0.250064		NMUR1	7538	-0.245491
				TIPARP	7627	-0.25559		CSF3	7558	-0.247344
				FAM162A	7747	-0.269275		PDE4B	7560	-0.247349
				RORA	7771	-0.271816		MARCO	7653	-0.257892
				SAP30	7777	-0.272332		PROK2	7669	-0.259354
				TPD52	7793	-0.273805		ATP2A2	7677	-0.261149
				VLDLR	7838	-0.279434		ADORA2B	8104	-0.315563
				ANKZF1	8015	-0.303166		NLRP3	8165	-0.326345
				ADORA2B	8104	-0.315563		TACR1	8247	-0.339573
				SLC6A6	8119	-0.317705		SLC1A2	8249	-0.340462
				PCK1	8142	-0.321947		BTG2	8557	-0.397077
				INHA	8229	-0.336511		KCNJ2	8571	-0.400632
				IGFBP1	8325	-0.352108		SELL	8592	-0.404963
				AK4	8362	-0.359642		SCN1B	8606	-0.407429
				JMJD6	8419	-0.373		NOD2	8635	-0.413655
				TPI1	8474	-0.380982		MXD1	8676	-0.423592
				GPI	8657	-0.418593		CXCR6	8793	-0.45276
				ISG20	8677	-0.423661		TACR3	8892	-0.488089
				PRKCA	8689	-0.425075		CX3CL1	8898	-0.490447
				EFNA3	8694	-0.427239		APLNR	8923	-0.499087
				STC2	8697	-0.427902		PCDH7	8931	-0.503088
				SELENBP1	8733	-0.439098		RASGRP1	9396	-1.08537
				HK1	8735	-0.439633
				ENO2	8774	-0.447844
				PPARGC1A	8782	-0.449343
				HK2	8784	-0.449818
				PDK3	8858	-0.473164
				MIF	9019	-0.53662
				KIF5A	9114	-0.576144
				PFKP	9115	-0.576314
				SLC37A4	9136	-0.587856
				PPP1R3C	9297	-0.751284
				TNFAIP3	9367	-0.931664
